# Supplementary material for: Genome-Wide Identification of JRL Genes in Moso Bamboo and Their Expression Profiles in Response to Multiple Hormones and Abiotic Stresses
Source: Front Plant Sci. 2022 Jan 14;12:809666. doi: 10.3389/fpls.2021.809666 (PMC8795371; doi:10.3389/fpls.2021.809666)
Supplement: Supplementary Table 1 — The specific primers of PeJRL genes. [file Table_1.xlsx]

## Sheet: Sheet1
Supplementary Table 1. The specific primers of PeJRL genes.
Primer	Sequence (5'-3')
PeNTB-F	TCTTGTTTGACACCGAAGAGGAG	qRT-PCR
PeNTB-R	AATAGCTGTCCCTGGAGGAGTTT
PeJRL22-F	GGTGAATGGGCTATTGTTGG
PeJRL22-R	CTTGAAATGTGCCTCCGTTT
PeJRL09-F	CATCTCTCTAGTCTCGCACTCG
PeJRL09-R	ACTAGGCTAAGTGACCCTTTCG
PeJRL13-F	ATATCTATGCCGGCAACTGG
PeJRL13-R	TGCGTCTTTTTGCTGATGAC
PeJRL04-F	GACATCAGCAAGAGCAGCAA
PeJRL04-R	CCTGTCCTTTGGTGCAAGAT
PeJRL05-F	ATGTGACTGAGATGGAAG
PeJRL05-R	GTATGTCCCATATTCCAC
PeJRL06-F	GTATCTCAACTCAATAGGC
PeJRL06-R	GTTATACGCACTTGGAAG
PeJRL07-F	GTAGAGGCTCCACTGTTAT
PeJRL07-R	CATTGTCCTGCCATTGTC
PeJRL08-F	GGTGAATGGGCTATTGTTGG
PeJRL08-R	CTTGAAATGTGCCTCCGTTT
PeJRL10-F	GTAAGTGGCTACTATGGA
PeJRL10-R	CCTATTGAGTTGAGATACG
PeJRL11-F	TGATACAGCGATCAACTC
PeJRL11-R	CTAATCTGACGACCTACC
PeJRL15-F	GAACCGTCAGCACGATAACA
PeJRL15-R	CCGAGGGCGTTGAGATATT
PeJRL16-F	GGTCTTGACTCATATAACTG
PeJRL16-R	GAATCCTACTATCCTTCCA
PeJRL17-F	TTCCGGTCCTTCGTCTAC
PeJRL17-R	TTATTTATAGCACCACTCAAATG
PeJRL19-F	TCAGAGGTATTGACTCATATAACT
PeJRL19-R	TGTTCGTGTGGAATGTGA
PeJRL23-F	GATTAAGGTGAGGTACGA
PeJRL23-R	CAGGGACTGGATATTCTT
PeJRL24-F	TATGACCACAACGGGAGA
PeJRL24-R	TGATCTGTAGATGACTGTAGTG
PeJRL04-F	ATGTCGTCGGCGGTGAAG	gene cloning
PeJRL04-R	TTAGGCGCGCGGCGCGAC
PeJRL13-F	ATGGCCAACCCCTCCAATTT
PeJRL13-R	TCAGAACGGATGAACGTA
GFP-PeJRL04-F	gagctcggtacccggggatcc ATGTCGTCGGCGGTGAAG	Subcellular localization
GFP-PeJRL04-R	catgtcgactctagaggatccGGCGCGCGGCGCGAC
GFP-PeJRL13-F	gagctcggtacccggggatcc ATGGCCAACCCCTCCAATTT
GFP-PeJRL13-R	catgtcgactctagaggatccGAACGGATGAACGTA
BD-PeJRL04-F	ggccgaattcccggggATGTCGTCGGCGGTGAAG	BD vector construction
BD-PeJRL04-R	ccgctgcaggtcgacggatccGGCGCGCGGCGCGAC
BD-PeJRL13-F	ggccgaattcccggggATGGCCAACCCCTCCAATTT
BD-PeJRL13-R	ccgctgcaggtcgacggatccGAACGGATGAACGTA
AD-PeJRL04-F	gagtggccattatggcccgggATGTCGTCGGCGGTGAAG	AD vector construction
AD-PeJRL04-R	gccgacatgttttttcccgggGGCGCGCGGCGCGAC
AD-PeDJ03-F	gagtggccattatggcccgggATGGCCAACCCCTCCAATTT
AD-PeDJ03-R	gccgacatgttttttcccgggGAACGGATGAACGTA
