# Supplementary material for: Genome-Wide Identification of JRL Genes in Moso Bamboo and Their Expression Profiles in Response to Multiple Hormones and Abiotic Stresses
Source: Front Plant Sci. 2022 Jan 14;12:809666. doi: 10.3389/fpls.2021.809666 (PMC8795371; doi:10.3389/fpls.2021.809666)
Supplement: Supplementary Table 2 — Ka and Ks values for moso bamboo and orthologous (Pe-Os, Pe-Zm, and Pe-Bd) gene pairs. [file Table_2.xlsx]

## Sheet: Pe-Pe
Supplementary Table 2. Ka and Ks values for moso bamboo and orthologous (Pe-Os, Pe-Zm, and Pe-Bd) gene pairs.
Pe-Pe	Ka	Ks	Ka/Ks	Duplication type	Type of selection	Duplication time
						(MYA)
PeJRL17/PeJRL11	0.3569	0.531	0.672	Segmental	Purifying	40.8677
PeJRL18/PeJRL06	0.1835	0.678	0.271	Segmental	Purifying	52.1646
PeJRL18/PeJRL10	0.1785	0.737	0.242	Segmental	Purifying	56.7131
PeJRL06/PeJRL10	0.0362	0.151	0.241	Segmental	Purifying	11.5823
Ka, non-synonymous substitution rate. Ks, synonymous substitution rate. MYA, million years ago.

## Sheet: Pe-Other
Table S2. Information of Ka and Ks values for moso bamboo and orthologous (Pe-Os, Pe-Zm, and Pe-Bd) gene pairs.
Gene pair	Seq_1	Seq_2	Ka	Ks	Ka/Ks	EffectiveLen	AverageS-sites	AverageN-sites
Pe-Os	PH02Gene44052.t1	LOC_Os11g39480.1	0.39804	0.95478	0.416892	441	107.25	333.75
Pe-Os	PH02Gene43609.t1	LOC_Os05g43240.2	0.0730142	0.414309	0.176232	1779	435.083	1343.92
Pe-Os	PH02Gene08467.t1	LOC_Os05g43240.2	0.0800202	0.422472	0.189409	1779	432.917	1346.08
Pe-Os	PH02Gene21121.t1	LOC_Os01g51050.1	0.379433	0.531381	0.71405	606	151.25	454.75
Pe-Os	PH02Gene06516.t1	LOC_Os01g51050.1	0.144242	0.224291	0.6431	612	154.75	457.25
Pe-Os	PH02Gene00698.t1	LOC_Os05g43240.2	0.197531	0.836435	0.236159	1755	424.333	1330.67
Pe-Zm	Zm00001d048876_T035	PH02Gene44052.t1	0.615254	2.71687	0.226457	1089	270.333	818.667
Pe-Zm	Zm00001d038651_T001	PH02Gene43609.t1	0.0834084	0.818914	0.101852	1200	296.333	903.667
Pe-Zm	Zm00001d038651_T001	PH02Gene08467.t1	0.0921258	0.806341	0.114252	1200	294.5	905.5
Pe-Zm	Zm00001d052382_T001	PH02Gene03442.t1	0.395699	0.885332	0.44695	681	186.667	494.333
Pe-Zm	Zm00001d012640_T003	PH02Gene00698.t1	0.294759	1.35794	0.217064	1467	353.083	1113.92
Pe-Bd	Bradi2g51540	PH02Gene43609.t1	0.224901	0.967949	0.232348	1254	301.5	952.5
Pe-Bd	Bradi2g20447	PH02Gene43609.t1	0.102036	0.513434	0.198732	1767	435.75	1331.25
Pe-Bd	Bradi2g20447	PH02Gene08467.t1	0.102753	0.562092	0.182805	1764	432.75	1331.25
Pe-Bd	Bradi2g18160	PH02Gene21121.t1	0.301242	0.842749	0.357451	642	161.667	480.333
Pe-Bd	Bradi2g18160	PH02Gene06516.t1	0.343378	0.705173	0.486941	606	154.417	451.583
Pe-Bd	Bradi2g20447	PH02Gene00698.t1	0.208656	1.0545	0.197872	1746	427	1319
Pe-Bd	Bradi2g51540	PH02Gene00698.t1	0.0907609	0.76026	0.119381	1263	300.833	962.167
Pe-Bd	Bradi3g40855	PH02Gene07107.t1	0.240207	0.868434	0.276598	438	110	328
Ka, non-synonymous substitution rate. Ks, synonymous substitution rate.
