# Supplementary material for: Genome-Wide Identification of JRL Genes in Moso Bamboo and Their Expression Profiles in Response to Multiple Hormones and Abiotic Stresses
Source: Front Plant Sci. 2022 Jan 14;12:809666. doi: 10.3389/fpls.2021.809666 (PMC8795371; doi:10.3389/fpls.2021.809666)
Supplement: Supplementary Table 3 — Detailed information on gene ontology enrichment analysis of the PeJRL family. [file Table_3.xls]

## Sheet: out.bar_Gradient
	Supplementary Table 3. Detailed information on gene ontology enrichment analysis of the PeJRL family.
	id	num	pvalue	per	RichFactor	class	ID	Descrption	Pvalue	Qvalue	Up	Down	fg_num	bg_num
TOP 20	GO:0042349 guiding stereospecific synthesis activity	3	1.39e-08	75	0.061	Molecular Function	GO:0042349	guiding stereospecific synthesis activity	1.39e-08	4.32e-07	0	0	3	49
	GO:0009699 phenylpropanoid biosynthetic process	3	1.45e-06	75	0.013	Biological Process	GO:0009699	phenylpropanoid biosynthetic process	1.45e-06	6.68e-05	0	0	3	227
	GO:0009698 phenylpropanoid metabolic process	3	3.09e-06	75	0.01	Biological Process	GO:0009698	phenylpropanoid metabolic process	3.09e-06	7.12e-05	0	0	3	292
	GO:0030234 enzyme regulator activity	3	2.19e-05	75	0.005	Molecular Function	GO:0030234	enzyme regulator activity	2.19e-05	0.000300215	0	0	3	561
	GO:0098772 molecular function regulator	3	2.91e-05	75	0.005	Molecular Function	GO:0098772	molecular function regulator	2.91e-05	0.000300215	0	0	3	617
	GO:0044550 secondary metabolite biosynthetic process	3	1.97e-05	75	0.006	Biological Process	GO:0044550	secondary metabolite biosynthetic process	1.97e-05	0.000301302	0	0	3	541
	GO:0019748 secondary metabolic process	3	4.99e-05	75	0.004	Biological Process	GO:0019748	secondary metabolic process	4.99e-05	0.000574093	0	0	3	739
	GO:0005795 Golgi stack	1	0.00220125	100	0.014	Cellular Component	GO:0005795	Golgi stack	0.00220125	0.0427283	0	0	1	73
	GO:0005798 Golgi-associated vesicle	1	0.0032868	100	0.009	Cellular Component	GO:0005798	Golgi-associated vesicle	0.0032868	0.0427283	0	0	1	109
	GO:0044711 single-organism biosynthetic process	3	0.00673956	75	0.001	Biological Process	GO:0044711	single-organism biosynthetic process	0.00673956	0.062004	0	0	3	3888
	GO:0019438 aromatic compound biosynthetic process	3	0.00955016	75	0.001	Biological Process	GO:0019438	aromatic compound biosynthetic process	0.00955016	0.0732179	0	0	3	4386
	GO:1901362 organic cyclic compound biosynthetic process	3	0.0112875	75	0.001	Biological Process	GO:1901362	organic cyclic compound biosynthetic process	0.0112875	0.0741751	0	0	3	4648
	GO:0005802 trans-Golgi network	1	0.0162832	100	0.002	Cellular Component	GO:0005802	trans-Golgi network	0.0162832	0.118189	0	0	1	540
	GO:0098791 Golgi subcompartment	1	0.0181829	100	0.002	Cellular Component	GO:0098791	Golgi subcompartment	0.0181829	0.118189	0	0	1	603
	GO:0044431 Golgi apparatus part	1	0.0289781	100	0.001	Cellular Component	GO:0044431	Golgi apparatus part	0.0289781	0.150686	0	0	1	961
	GO:0007264 small GTPase mediated signal transduction	1	0.0267899	25	0.005	Biological Process	GO:0007264	small GTPase mediated signal transduction	0.0267899	0.154042	0	0	1	214
	GO:0031984 organelle subcompartment	1	0.0374815	100	0.001	Cellular Component	GO:0031984	organelle subcompartment	0.0374815	0.16242	0	0	1	1243
	GO:0005794 Golgi apparatus	1	0.0566294	100	0.001	Cellular Component	GO:0005794	Golgi apparatus	0.0566294	0.210338	0	0	1	1878
	GO:0009408 response to heat	1	0.0489036	25	0.003	Biological Process	GO:0009408	response to heat	0.0489036	0.225251	0	0	1	394
	GO:0006725 cellular aromatic compound metabolic process	3	0.0535577	75	0	Biological Process	GO:0006725	cellular aromatic compound metabolic process	0.0535577	0.225251	0	0	3	8062
	GO:1901360 organic cyclic compound metabolic process	3	0.0594713	75	0	Biological Process	GO:1901360	organic cyclic compound metabolic process	0.0594713	0.225251	0	0	3	8374
	GO:0044249 cellular biosynthetic process	3	0.0605128	75	0	Biological Process	GO:0044249	cellular biosynthetic process	0.0605128	0.225251	0	0	3	8427
	GO:0044763 single-organism cellular process	4	0.063658	100	0	Biological Process	GO:0044763	single-organism cellular process	0.063658	0.225251	0	0	4	15889
	GO:1901576 organic substance biosynthetic process	3	0.0731922	75	0	Biological Process	GO:1901576	organic substance biosynthetic process	0.0731922	0.240489	0	0	3	9033
	GO:0009058 biosynthetic process	3	0.0859194	75	0	Biological Process	GO:0009058	biosynthetic process	0.0859194	0.257519	0	0	3	9582
	GO:0035556 intracellular signal transduction	1	0.0945834	25	0.001	Biological Process	GO:0035556	intracellular signal transduction	0.0945834	0.257519	0	0	1	776
	GO:0050790 regulation of catalytic activity	1	0.0951702	25	0.001	Biological Process	GO:0050790	regulation of catalytic activity	0.0951702	0.257519	0	0	1	781
	GO:0012505 endomembrane system	1	0.105298	100	0	Cellular Component	GO:0012505	endomembrane system	0.105298	0.259049	0	0	1	3492
	GO:0016023 cytoplasmic, membrane-bounded vesicle	1	0.118777	100	0	Cellular Component	GO:0016023	cytoplasmic, membrane-bounded vesicle	0.118777	0.259049	0	0	1	3939
	GO:0031410 cytoplasmic vesicle	1	0.118898	100	0	Cellular Component	GO:0031410	cytoplasmic vesicle	0.118898	0.259049	0	0	1	3943
	GO:0031988 membrane-bounded vesicle	1	0.119259	100	0	Cellular Component	GO:0031988	membrane-bounded vesicle	0.119259	0.259049	0	0	1	3955
	GO:0031982 vesicle	1	0.119561	100	0	Cellular Component	GO:0031982	vesicle	0.119561	0.259049	0	0	1	3965
	GO:0005829 cytosol	1	0.130718	100	0	Cellular Component	GO:0005829	cytosol	0.130718	0.261436	0	0	1	4335
	GO:0065009 regulation of molecular function	1	0.102772	25	0.001	Biological Process	GO:0065009	regulation of molecular function	0.102772	0.26264	0	0	1	846
	GO:0009266 response to temperature stimulus	1	0.117602	25	0.001	Biological Process	GO:0009266	response to temperature stimulus	0.117602	0.284722	0	0	1	974
	GO:0003924 GTPase activity	1	0.0384809	25	0.003	Molecular Function	GO:0003924	GTPase activity	0.0384809	0.291374	0	0	1	309
	GO:0005525 GTP binding	1	0.0657942	25	0.002	Molecular Function	GO:0005525	GTP binding	0.0657942	0.291374	0	0	1	534
	GO:0019001 guanyl nucleotide binding	1	0.0657942	25	0.002	Molecular Function	GO:0019001	guanyl nucleotide binding	0.0657942	0.291374	0	0	1	534
	GO:0032561 guanyl ribonucleotide binding	1	0.0657942	25	0.002	Molecular Function	GO:0032561	guanyl ribonucleotide binding	0.0657942	0.291374	0	0	1	534
	GO:0015031 protein transport	1	0.139728	25	0.001	Biological Process	GO:0015031	protein transport	0.139728	0.308862	0	0	1	1168
	GO:0045184 establishment of protein localization	1	0.14221	25	0.001	Biological Process	GO:0045184	establishment of protein localization	0.14221	0.308862	0	0	1	1190
	GO:0044699 single-organism process	4	0.149191	100	0	Biological Process	GO:0044699	single-organism process	0.149191	0.308862	0	0	4	19659
	GO:0008104 protein localization	1	0.154431	25	0.001	Biological Process	GO:0008104	protein localization	0.154431	0.308862	0	0	1	1299
	GO:0044710 single-organism metabolic process	3	0.161686	75	0	Biological Process	GO:0044710	single-organism metabolic process	0.161686	0.309898	0	0	3	12159
	GO:0033036 macromolecule localization	1	0.184574	25	0.001	Biological Process	GO:0033036	macromolecule localization	0.184574	0.339617	0	0	1	1573
	GO:0050789 regulation of biological process	2	0.23332	50	0	Biological Process	GO:0050789	regulation of biological process	0.23332	0.392226	0	0	2	7369
	GO:0071702 organic substance transport	1	0.249191	25	0	Biological Process	GO:0071702	organic substance transport	0.249191	0.392226	0	0	1	2187
	GO:0007165 signal transduction	1	0.254481	25	0	Biological Process	GO:0007165	signal transduction	0.254481	0.392226	0	0	1	2239
	GO:0044700 single organism signaling	1	0.255597	25	0	Biological Process	GO:0044700	single organism signaling	0.255597	0.392226	0	0	1	2250
	GO:0023052 signaling	1	0.255799	25	0	Biological Process	GO:0023052	signaling	0.255799	0.392226	0	0	1	2252
	GO:0065007 biological regulation	2	0.274216	50	0	Biological Process	GO:0065007	biological regulation	0.274216	0.406901	0	0	2	8141
	GO:0007154 cell communication	1	0.290049	25	0	Biological Process	GO:0007154	cell communication	0.290049	0.416946	0	0	1	2596
	GO:0044446 intracellular organelle part	1	0.255194	100	0	Cellular Component	GO:0044446	intracellular organelle part	0.255194	0.444166	0	0	1	8463
	GO:0044422 organelle part	1	0.256249	100	0	Cellular Component	GO:0044422	organelle part	0.256249	0.444166	0	0	1	8498
	GO:0009628 response to abiotic stimulus	1	0.343351	25	0	Biological Process	GO:0009628	response to abiotic stimulus	0.343351	0.478611	0	0	1	3157
	GO:0009987 cellular process	4	0.382884	100	0	Biological Process	GO:0009987	cellular process	0.382884	0.508118	0	0	4	24882
	GO:0051716 cellular response to stimulus	1	0.386612	25	0	Biological Process	GO:0051716	cellular response to stimulus	0.386612	0.508118	0	0	1	3638
	GO:0019222 regulation of metabolic process	1	0.450887	25	0	Biological Process	GO:0019222	regulation of metabolic process	0.450887	0.576133	0	0	1	4402
	GO:0006810 transport	1	0.491801	25	0	Biological Process	GO:0006810	transport	0.491801	0.577712	0	0	1	4924
	GO:0044237 cellular metabolic process	3	0.493816	75	0	Biological Process	GO:0044237	cellular metabolic process	0.493816	0.577712	0	0	3	19318
	GO:0051234 establishment of localization	1	0.496504	25	0	Biological Process	GO:0051234	establishment of localization	0.496504	0.577712	0	0	1	4986
	GO:0051179 localization	1	0.50901	25	0	Biological Process	GO:0051179	localization	0.50901	0.577712	0	0	1	5153
	GO:0006950 response to stress	1	0.514917	25	0	Biological Process	GO:0006950	response to stress	0.514917	0.577712	0	0	1	5233
	GO:0071704 organic substance metabolic process	3	0.527511	75	0	Biological Process	GO:0071704	organic substance metabolic process	0.527511	0.57775	0	0	3	19926
	GO:0050794 regulation of cellular process	1	0.595049	25	0	Biological Process	GO:0050794	regulation of cellular process	0.595049	0.636564	0	0	1	6398
	GO:0017111 nucleoside-triphosphatase activity	1	0.214607	25	0.001	Molecular Function	GO:0017111	nucleoside-triphosphatase activity	0.214607	0.641414	0	0	1	1855
	GO:0016462 pyrophosphatase activity	1	0.222275	25	0.001	Molecular Function	GO:0016462	pyrophosphatase activity	0.222275	0.641414	0	0	1	1928
	GO:0016818 hydrolase activity, acting on acid anhydrides, in phosphorus-containing anhydrides	1	0.224679	25	0.001	Molecular Function	GO:0016818	hydrolase activity, acting on acid anhydrides, in phosphorus-containing anhydrides	0.224679	0.641414	0	0	1	1951
	GO:0016817 hydrolase activity, acting on acid anhydrides	1	0.227599	25	0.001	Molecular Function	GO:0016817	hydrolase activity, acting on acid anhydrides	0.227599	0.641414	0	0	1	1979
	GO:0050896 response to stimulus	1	0.746988	25	0	Biological Process	GO:0050896	response to stimulus	0.746988	0.780942	0	0	1	9197
	GO:0008152 metabolic process	3	0.780411	75	0	Biological Process	GO:0008152	metabolic process	0.780411	0.797753	0	0	3	24528
	GO:0035639 purine ribonucleoside triphosphate binding	1	0.563051	25	0	Molecular Function	GO:0035639	purine ribonucleoside triphosphate binding	0.563051	0.856692	0	0	1	5918
	GO:0001883 purine nucleoside binding	1	0.582548	25	0	Molecular Function	GO:0001883	purine nucleoside binding	0.582548	0.856692	0	0	1	6210
	GO:0032550 purine ribonucleoside binding	1	0.582548	25	0	Molecular Function	GO:0032550	purine ribonucleoside binding	0.582548	0.856692	0	0	1	6210
	GO:0032555 purine ribonucleotide binding	1	0.582548	25	0	Molecular Function	GO:0032555	purine ribonucleotide binding	0.582548	0.856692	0	0	1	6210
	GO:0032549 ribonucleoside binding	1	0.583859	25	0	Molecular Function	GO:0032549	ribonucleoside binding	0.583859	0.856692	0	0	1	6230
	GO:0001882 nucleoside binding	1	0.584055	25	0	Molecular Function	GO:0001882	nucleoside binding	0.584055	0.856692	0	0	1	6233
	GO:0017076 purine nucleotide binding	1	0.588553	25	0	Molecular Function	GO:0017076	purine nucleotide binding	0.588553	0.856692	0	0	1	6302
	GO:0032553 ribonucleotide binding	1	0.589979	25	0	Molecular Function	GO:0032553	ribonucleotide binding	0.589979	0.856692	0	0	1	6324
	GO:0097367 carbohydrate derivative binding	1	0.596736	25	0	Molecular Function	GO:0097367	carbohydrate derivative binding	0.596736	0.856692	0	0	1	6429
	GO:0016787 hydrolase activity	1	0.613604	25	0	Molecular Function	GO:0016787	hydrolase activity	0.613604	0.856692	0	0	1	6697
	GO:0043168 anion binding	1	0.650997	25	0	Molecular Function	GO:0043168	anion binding	0.650997	0.856692	0	0	1	7324
	GO:0000166 nucleotide binding	1	0.679193	25	0	Molecular Function	GO:0000166	nucleotide binding	0.679193	0.856692	0	0	1	7831
	GO:1901265 nucleoside phosphate binding	1	0.679193	25	0	Molecular Function	GO:1901265	nucleoside phosphate binding	0.679193	0.856692	0	0	1	7831
	GO:0036094 small molecule binding	1	0.690881	25	0	Molecular Function	GO:0036094	small molecule binding	0.690881	0.856692	0	0	1	8051
	GO:0044444 cytoplasmic part	1	0.611585	100	0	Cellular Component	GO:0044444	cytoplasmic part	0.611585	0.873084	0	0	1	20282
	GO:0005737 cytoplasm	1	0.660827	100	0	Cellular Component	GO:0005737	cytoplasm	0.660827	0.873084	0	0	1	21915
	GO:0043231 intracellular membrane-bounded organelle	1	0.677623	100	0	Cellular Component	GO:0043231	intracellular membrane-bounded organelle	0.677623	0.873084	0	0	1	22472
	GO:0043227 membrane-bounded organelle	1	0.678105	100	0	Cellular Component	GO:0043227	membrane-bounded organelle	0.678105	0.873084	0	0	1	22488
	GO:0043229 intracellular organelle	1	0.704369	100	0	Cellular Component	GO:0043229	intracellular organelle	0.704369	0.873084	0	0	1	23359
	GO:0043226 organelle	1	0.705183	100	0	Cellular Component	GO:0043226	organelle	0.705183	0.873084	0	0	1	23386
	GO:0044424 intracellular part	1	0.794319	100	0	Cellular Component	GO:0044424	intracellular part	0.794319	0.90559	0	0	1	26342
	GO:0005622 intracellular	1	0.805265	100	0	Cellular Component	GO:0005622	intracellular	0.805265	0.90559	0	0	1	26705
	GO:0044464 cell part	1	0.870187	100	0	Cellular Component	GO:0044464	cell part	0.870187	0.90559	0	0	1	28858
	GO:0005623 cell	1	0.87076	100	0	Cellular Component	GO:0005623	cell	0.87076	0.90559	0	0	1	28877
	GO:0043167 ion binding	1	0.880105	25	0	Molecular Function	GO:0043167	ion binding	0.880105	0.990465	0	0	1	13027
	GO:1901363 heterocyclic compound binding	1	0.894333	25	0	Molecular Function	GO:1901363	heterocyclic compound binding	0.894333	0.990465	0	0	1	13606
	GO:0097159 organic cyclic compound binding	1	0.894614	25	0	Molecular Function	GO:0097159	organic cyclic compound binding	0.894614	0.990465	0	0	1	13618
	GO:0003824 catalytic activity	1	0.982169	25	0	Molecular Function	GO:0003824	catalytic activity	0.982169	1	0	0	1	20086
	GO:0005488 binding	1	0.985575	25	0	Molecular Function	GO:0005488	binding	0.985575	1	0	0	1	20683
	GO:0003674 molecular_function	4	1	100	0	Molecular Function	GO:0003674	molecular_function	1	1	0	0	4	31654
	GO:0005575 cellular_component	1	1	100	0	Cellular Component	GO:0005575	cellular_component	1	1	0	0	1	33163
	GO:0008150 biological_process	4	1	100	0	Biological Process	GO:0008150	biological_process	1	1	0	0	4	31631
